# Supplementary material for: Genomic Insights into Vaccinium spp. Endophytes B. halotolerans and B. velezensis and Their Antimicrobial Potential
Source: Int J Mol Sci. 2025 Jul 11;26(14):6677. doi: 10.3390/ijms26146677 (PMC12294466; doi:10.3390/ijms26146677)
Supplement: Supplementary file 1 [file ijms-26-06677-s001.zip]

Archive with 4 entries (3 files):
- ijms-3708904_Supplements/
- ijms-3708904_Supplements/Figure_S1.pdf
- ijms-3708904_Supplements/Figure_S2.pdf
- ijms-3708904_Supplements/Table_Suplement.xlsx
