# Supplementary material for: Genomic Insights into Vaccinium spp. Endophytes B. halotolerans and B. velezensis and Their Antimicrobial Potential
Source: Int J Mol Sci. 2025 Jul 11;26(14):6677. doi: 10.3390/ijms26146677 (PMC12294466; doi:10.3390/ijms26146677)
Supplement: Supplementary file 1 [file ijms-26-06677-s001.zip › ijms-3708904_Supplements/Table_Suplement.xlsx]

## Sheet: Table S1
Table S1. Profiles of antibiotic resistance in endophytic Bacillus strains.
	B. halotolerans		B. velezensis
Antibiotic Resistance Gene	Bil-LT1_1	Bil-LT1_2	Cran-LT1_8	Ling-NOR 4_15	Function / Resistance
aadK	1	1			Encodes aminoglycoside 6-adenylyltransferase; kanamycin/neomycin resistance
Bacillus subtilis mprF	1	1	1	1	Modifies membrane lipids to repel cationic peptides; daptomycin resistance
FosBx1	1	1			Encodes Fosfomycin resistance via glutathione transferase
ykkD	1	1			Associated with small multidrug resistance (SMR) efflux systems
lmrB	1	1			ABC transporter; lincosamide resistance
mphK	1	1			Macrolide 2'-phosphotransferase; macrolide resistance
qacG	2	2			Small multidrug resistance (SMR); quaternary ammonium compounds (QACs)
qacJ	1	1	1	1	Small multidrug resistance (SMR) efflux pump; confers resistance to quaternary ammonium compounds (QACs), disinfectant resistance
tet(45)			1		Tetracycline resistance gene (efflux pump or ribosomal protection protein, depending on variant)
clbA				1	Part of the pks island (colibactin synthesis); involved in genotoxicity and DNA alkylation in E. coli; not an ARG but highly relevant in pathogenicity studies
BcI			1	1	Bacteriocin production, potential antimicrobial activity
vanY gene in vanB cluster	1	1	1	1	D,D-carboxypeptidase; modifies peptidoglycan synthesis to resist vancomycin
vanT gene in vanG cluster	2	2	2	2	Involved in D-Ser incorporation; vancomycin resistance
vanW gene in vanI cluster	1	1			Role unclear; likely accessory in vancomycin resistance

## Sheet: Table S2
Table S2. Profiles of virulence factors in endophytic Bacillus strains.
		B. halotolerans		B. velezensis
VF class	Virulence factor	Bil-LT1_1	Bil-LT1_2	Cran-LT1_8	Ling-NOR 4_15
Adherence	D-alanine-polyphosphoribitol ligase(Listeria)	dltA	dltA
Adherence	Fibronectin-binding protein(Listeria)	fbpA	fbpA	fbpA	fbpA
Adherence	Flagella(Pseudomonas)			fliP	fliP
Immune evasion	Hyaluronic acid (HA) capsule			hasC	hasC
Immune evasion	Polyglutamic acid capsule	capA,B,C,D	capA,B,C,D	capA,B,C,D	capA,B,C,D
Immune evasion	Polysaccharide capsule	13 Unigenes	13 Unigenes	11 Unigenes	11 Unigenes
Immune evasion	Capsule(Streptococcus)			cps4I	cps4I
Iron acquisition	Bacillibactin	dhbA,B,C,E,F	dhbA,B,C,E,F	dhbA,B,C,E,F	dhbA,B,C,E,F
Regulation	Carbon storage regulator A(Legionella)	csrA	csrA	csrA	csrA
Regulation	CheA/CheY(Listeria)	cheY	cheY	2 cheY	2 cheY
Secretion system	Type III secretion system(Chlamydia)	cdsN	cdsN	cdsN	cdsN
Toxin	Hemolysin III	hlyIII	hlyIII	hlyIII	hlyIII
Toxin	Phytotoxin phaseolotoxin(Pseudomonas)			cysC1	cysC1
Acid resistance	Urease(Helicobacter)	ureB	ureB	ureB	ureB
Antiphagocytosis	Capsule(Klebsiella)	Unigene	Unigene
Antiphagocytosis	Capsular polysaccharide(Vibrio)	wcaJ	wcaJ	wcaJ	wcaJ
Antiphagocytosis	Capsule(Enterococcus)	Unigene	Unigene	Unigene	Unigene
Invasion	Flagella(Burkholderia)	fliQ	fliQ
Cell surface components	GPL locus(Mycobacterium)			mbtH	mbtH
Cell surface components	Trehalose-recycling ABC transporter(Mycobacterium)			sugC	sugC
Iron uptake	Periplasmic binding protein-dependent ABC transport systems(Vibrio)	vctC	vctC	vctC	vctC
Iron uptake	Mycobactin(Mycobacterium)	mbtH	mbtH
Iron uptake	Achromobactin biosynthesis and transport(Pseudomonas)	cbrD	cbrD
Motility and export apparatus	Flagella(Campylobacter)	fliP	fliP
Stress adaptation	Catalase(Neisseria)	katA	katA	katA	katA
Surface protein anchoring	Lipoprotein diacylglyceryl transferase(Listeria)	lgt	lgt	lspA	lspA

## Sheet: Table S3
Table S3. Secondary metabolites in endophytic Bacillus strains.
B. halotolerans									B. halotolerans
Bil-LT1_1									Bil-LT1_2
Region	Type	From	To		Similarity Confidence	Most similar known cluster			Region	Type	From	To		Similarity Confidence	Most similar known cluster
Region 1.1	terpene	219407	240213	20806	Product predictions: FPP GGPP PSP				Region 1.1	terpene	406673	427479	20806	Product predictions: FPP GGPP PSP
Region 2.1	NRPS	130715	196110	65395	High	surfactin	NRP:Lipopeptide		Region 2.1	T3PKS	238983	280080	41097	Regulator: MogR RpoNZuR variant1
Region 4.1	sactipeptide	192099	213711	21612	High	subtilosin A	RiPP:Thiopeptide		Region 3.1	NRPS	213369	278764	65395	High	surfactin	NRP:Lipopeptide
Region 4.2	other	215643	257061	41418	High	bacilysin	Other		Region 5.1	other	44231	85649	41418	High	bacilysin	Other
Region 5.1	T3PKS	10580	51677	41097	Regulator: FuR variant 1 MogR RpoNZuR variant1				Region 5.2	sactipeptide	87581	109193	21612	High	subtilosin A	RiPP:Thiopeptide
Region 6.1	epipeptide	30408	52109	21701	D-amino-acid containing RiPPs				Region 6.1	epipeptide	30408	52109	21701	D-amino-acid containing RiPPs
Region 8.1	NRP-metallophoreNRPS	27556	79330	51774	High	bacillibactin	NRP		Region 8.1	NRP-metallophoreNRPS	82788	134562	51774	High	bacillibactin	NRP
Region 9.1	terpene	35009	56907	21898	Product predictions: FPP				Region 9.1	terpene	35010	56908	21898	Product predictions: FPP
Region 9.2	NRPS	133964	155775	21811	Low	plipastatin	NRP		Region 9.2	NRPS	133965	156718	22753	Low	plipastatin	NRP
Region 13.1	transAT-PKST3PKSNRPS	5458	120563	115105	High	bacillaene	Polyketide+NRP		Region 13.1	transAT-PKST3PKSNRPS	5457	120562	115105	High	bacillaene	Polyketide+NRP
Region 17.1	lanthipeptide-class-iii	67225	88852	21627					Region 14.1	NRPSbetalactone	1	43038	43037	High	fengycin	NRP
Region 18.1	NRPSbetalactone	60444	88241	27797	High	fengycin	NRP		Region 17.1	lanthipeptide-class-iii	1	21627	21626
Region 29.1	NRPS	1	13311	13310	Low	plipastatin	NRP		Region 27.1	NRPS	1	9590	9589	Low	plipastatin	NRP
Region 30.1	NRPS	1	9590	9589	Low	plipastatin	NRP
B. velezensis									B. velezensis
Cran-LT1_8									Ling-NOR 4_15
Region	Type	From	To		Similarity Confidence	Most similar known cluster			Region	Type	From	To	#VALUE!	Similarity Confidence	Most similar known cluster
Region 1.1	transAT-PKSNRPST3PKS	24718	134817	110099	High	bacillaene	Polyketide+NRP		Region 1.1	terpene	188392	209132	20740	Product predictions: FPP GGPP PSP
Region 1.2	transAT-PKS	355841	444071	88230	High	macrolactin H	Polyketide		Region 1.2	transAT-PKS	494808	583029	88221	High	macrolactin H	Polyketide
Region 1.3	terpene	730325	751065	20740	Product predictions: FPP GGPP PSP				Region 1.3	transAT-PKST3PKSNRPS	805004	915100	110096	High	bacillaene	Polyketide+NRP
Region 2.1	terpene	8133	30016	21883	Product predictions: FPP				Region 1.4	NRPSbetalactone	984616	1122436	137820	High	fengycin	NRP
Region 2.2	T3PKS	80393	121493	41100	Regulator: ArcA CodY; FuR variant 1 IolR LexA variant 2 LexA variant 3 SypG ToxT ZuR variant 1				Region 1.5	terpene	1185507	1207390	21883	Product prediction: FPP. Regulator: AbrC3 CodY MogR ToxT ZuR variant1
Region 2.3	transAT-PKS	279722	385901	106179	High	difficidin	Polyketide		Region 1.6	T3PKS	1272457	1313557	41100	Regulator: ArcA CcpA CodY FuR variant 1 LexA variant 2 LexA variant 3 MogR SypG ToxT ZuR variant1
Region 3.1	NRPS	1	39515	39514	Function: biosyntetic				Region 1.7	transAT-PKS	1472397	1578561	106164	High	difficidin	Polyketide
Region 3.2	other	241739	283157	41418	High	bacilysin	Other		Region 2.1	other	302250	343668	41418	High	bacilysin	Other
Region 3.3	lanthipeptide-class-ii	438219	461407	23188	High	mersacidin	RiPP:Lanthipeptide		Region 2.2	NRPS	548191	587705	39514	Regulator: AbrC3 GnfM RpoN ToxT
Region 4.1	NRP-metallophoreNRPS	317220	368956	51736	High	bacillibactin	NRP		Region 4.1	NRPS	142628	208035	65407	High	surfactin	NRP:Lipopeptide
Region 5.1	phosphonate	39270	51411	12141	CodY ZuR variant1				Region 5.1	NRP-metallophoreNRPS	73547	125282	51735	High	bacillibactin	NRP
Region 6.1	NRPS	1	25426	25425	Low	surfactin	NRP:Lipopeptide
Region 7.1	NRPS	1	27598	27597	Low	surfactin	NRP:Lipopeptide
Region 8.1	NRPS; betalactone	39006	137371	98365	High	fengycin	NRP
Region 13.1	NRPS	1	12827	12826	Low	fengycin	NRP
Region 14.1	NRPS	1	9150	9149	Low	surfactin	NRP:Lipopeptide

## Sheet: Table S4
Table S4. KEGG orthology (KO) categories of identified protein-coding genes in Bacillus strains.
	Functional Category	B. halotolerans		B. velezensis
KO		Bil-LT1_1	Bil-LT1_2	Cran-LT1_8	Ling-NOR4_15
number		Number of genes
9182	Protein families: genetic information processing	315	315	309	308
9183	Protein families: signaling and cellular processes	267	267	236	245
9101	Carbohydrate metabolism	250	250	225	219
9130	Environmental information processing	229	229	205	198
9120	Genetic information processing	180	180	175	174
9191	Unclassified: metabolism	174	174	150	149
9193	Unclassified: signaling and cellular processes	149	149	149	149
9105	Amino acid metabolism	128	128	123	121
9108	Metabolism of cofactors and vitamins	115	115	117	118
9181	Protein families: metabolism	103	103	115	116
9104	Nucleotide metabolism	78	78	73	72
9102	Energy metabolism	77	77	69	73
9140	Cellular processes	74	74	65	69
9103	Lipid metabolism	65	65	50	50
9107	Glycan biosynthesis and metabolism	48	48	58	58
9120	Unclassified: Genetic information processing	32	32	32	32
9106	Metabolism of other amino acids	20	20	21	19
9109	Metabolism of terpenoids and polyketides	22	23	24	28
9110	Biosynthesis of other secondary metabolites	13	13	13	13
9111	Xenobiotics biodegradation and metabolism	9	9	6	6
9150	Organismal systems	7	7	6	5
9160	Human diseases	10	10	9	9
Unclassified		92	92	85	86
Summary entries		4313	4313	3805	3861
Annotated		2457	2458	2315	2317
(annotated %)		0.57	0.57	0.608	0.6

## Sheet: Table S5
Table S5. Overlapping annotated genes among bacteria strains in HGTEs (visualization in Table 5)
Strain	total genes	Genes
Bil-LT1_1 Bil-LT1_2 Cran-LT1_8 Ling-NOR4_15	75	rpoB yqaI pgk rplW yezG_1 yveA nfi rplF czcD tpiA hutI rplN rapH_2 rpoC rpmC yabT ytcD csn gapA degQ xylP rplV rplP xynB ycfH yjbR rphC rpsQ spoIIE rapH_1 norG yjcS czcO rpsC menH fbp gerD ytrB fusA rpsL rpsG cwlD cdgJ yezG_2 metG spoVT rplD ftsH glpQ pdhA rpsS carD rpsN1 salA satA cggR gdhIV pdhB ykvR rplGB yjdF rplB paiA mfd rlmH hutU yezG_3 rplX rpsH hutP comA rplR sufU rplE hutH
Bil-LT1_1 Bil-LT1_2 Cran-LT1_8	17	sigK trxB gpmI fhuD yobL_1 pdhC gltA rpsD queF des yolA rapI_1 eno yobK_1 rapI_2 yobK_2 yobL_2
Bil-LT1_1 Bil-LT1_2 Ling-NOR4_15	22	yhgF metQ hsdM rapH_3 fabG xerC_2 sufS ccpA atpA dhbF xerC_3 yobA mbtH yusV xerC_1 atpH sufC yvdP rph gbpA pelB atpG
Bil-LT1_1 Cran-LT1_8 Ling-NOR4_15	1	ywnA
Bil-LT1_2 Cran-LT1_8 Ling-NOR4_15	5	yflS glmS rcsC queE comP
Bil-LT1_1 Bil-LT1_2	431	trxA_1 yydK cstA pbuE hisH murE pdhD_1 hisK spoIVFB murJ_2 mreB degS nrdE_2 ytzE pth rapG pyrE glmU rsiV nagA cspC_1 livF gapB purL dhbA rapA_1 mraY pheS ureB trxA_2 purH trmB hag_1 smc_3 sacC egsA codY yfiZ tagD yfmJ lsrA yqeN epsH azoB ysdB divIVA budC cspC_2 brnQ pyrD ywaD lapA epsI thiO mreD spoIVFA nrdE_3 vgb mmgA rplT prs divIC betI bglS yabJ_1 smc_2 ileS metP immA rlhA tagG purQ cdoA minD …
Bil-LT1_1 Cran-LT1_8	7	ppsD gcvH_1 gcvH_2 sphR srrA groL rlmCD
Bil-LT1_1 Ling-NOR4_15	4	gltR dus gltC speA
Bil-LT1_2 Cran-LT1_8	4	gltR_2 rplC manA gltR_1
Bil-LT1_2 Ling-NOR4_15	5	xerC_4 atpD yokF atpC guaA
Cran-LT1_8 Ling-NOR4_15	62	psiE dltA baeC rspR adh ppaX tagE rsmI epr eglS rppH prsA2 xylA mrpE glnA ykvT xylB xynC metI ribZ_2 nagC pdhD mrpG pucK ribZ_1 padC thyA walR_2 glpT baeD pucR msbA abrB murJ proP yfiC lgrE penP baeB speE citZ mrpF cspC hutG abn2 rapF racX cotR coaX mutT metC yedA dapA comX hslO walR_1 queD cysK speB minJ rutB ybjI
Bil-LT1_1	125	srfAB aspA argR tlyA hisC norR ccsB cmk purB folE rsmJ hupA ponA rnmV_1 pucE pucM crr aroA1 rcsC_1 rapA_7 ypfD ykuD sigF corA trpB atpE trpA pgl proB lpxG spoIIAB degR mtrB mleN pucL ywpJ rnmV_2 mgsR ppsE sinI pta yedJ comGC hepT trpF lytG frlB epsF_1 sspM ypoC metAA spoVAD spoIIAA phoB yppE recU bcd ureC epsF_2 tatAy rapA_6 rsbRD ypeB rex tapA yqbO tasA oppF ugtP fadD3 menG nth yngG mntR gerXA b…
Bil-LT1_2	39	yorK yqbD ydbD yobK_3 xkdG gerPD tarQ yorR pel tilS tagB rnmV ppsC ykuJ eccC pbuG yncF epsF sspC ppsB gerPF cytR gerPC yorP hpt yqbN pseB yqbG ydaD rsrIM dppC benM yobL_3 dnaE2 ytlR sigV ykuI gcvH thyA1
Cran-LT1_8	65	sasA_1 hmp sspO yjeH pbpH aldH1 rplO rutD ykvU glxR pphA ccr comR graR csoR yxxD yfeW xerC glnR ytpP rfbC ydgI mcpC recD_2 sirA rpmD gltB sasA_2 uvrB sdaC ybiV rpsE ahpD recD_1 yvbK iolJ ridA yokI dmsA tusA uvrD lagD greA purK ygeX mrsD bcrA_2 ybbH glpE_1 bcrA_1 trxA rhaR dagK glpE_2 acuR gloB metE lnrL dsrE2 yxdL cotM hcaT cheY mrsA sspP
Ling-NOR4_15	74	mcpA ydfG yofA csfB dapL xynD ctpB copA recD nanM rlmCD_2 ywrO mutL tmk xerC_5 ind7 rapG_2 lacR yobL rimJ dapF lnrL_2 ytmI cfr tetA bmr3 queF_1 ohrR tgnB rapG_1 queF_2 lrpC nupX ligK_3 lnrL_1 sasA HAAO acoA yxlF xylF tcyJ rnr wapI copZ cmpR acoB ligK_2 cmpA ligK_1 adc eamB hsdS sigK_2 queC rlmCD_1 darA erpA pdhC_2 ydaP ywtE pepF1 pncB teaD yknY phy smpB pknD sigK_1 rfnT xlyA capD dnaC pdhC_1 cheB
